# Supplementary material for: Co-infection of Cytomegalovirus and Epstein-Barr Virus Diminishes the Frequency of CD56dimNKG2A+KIR− NK Cells and Contributes to Suboptimal Control of EBV in Immunosuppressed Children With Post-transplant Lymphoproliferative Disorder
Source: Front Immunol. 2020 Jun 17;11:1231. doi: 10.3389/fimmu.2020.01231 (PMC7311655; doi:10.3389/fimmu.2020.01231)
Supplement: Supplementary file 5 [file Table_1.XLSX]

## Sheet: Detailed PTLD list
Supplementary Table 1. Clinical characteristics of 15 PTLD patients.
Subject	Serological status to EBV prior to liver transplantation	Age at liver transplantation (years)	Age at diagnosis (years)	Clinical presentations	Tissue biopsies	Evidence of diagnosis	Histological diagnosis of PTLD	Immunosuppression regimen	Treatment	Clinical outcome	CMV IgG
PTLD 1	Seronegative	1.27	2.4	Persistent fever, derranged liver function, cytopenia, lymphadenopathy, hepatosplenomagaly	Liver	Histology	IM-like PTLD	Tacrolimus	Rituximab, 4 doses	Remission	Positive
PTLD 2	Seronegative	0.91	2.4	Fever, cervical lymphodenopathy, hepatosplenomegaly	Lymph node	Histology	IM-like PTLD	Tacrolimus	Rituximab, 4 doses	Remission	Positive
PTLD 3	Seronegative	0.48	0.8	Fever, abdominal distension, ascites, protein loosing enteropathy	Lymph node	Histology	Monomorphic PTLD (DLBCL)	Tacrolimus	Rituximab, 4 doses; COP, 5 cycles	Remission	Positive
PTLD 4	Not determined	0.54	2.4	Fever, skin rash, facial swelling, buccal ulcer, cervial lymphodenopathy, snoring	Buccal mucosa and iris (relapse)	Histology	Polymorphic PTLD	Tacrolimus	Rituximab, 4 doses	Remission	Positive
PTLD 5	Not determined	1.37	2.3	Fever, hepatosplenomegaly, jaundice, derange liver function	Liver and bone marrow	Histology and cytology	Monomorphic PTLD (T cell PTLD)	Tacrolimus	Rituximab, HLH2004, dexamethasone, IVIG	Death	Positive
PTLD 6	Seronegative	1.48	3.3	Persistent derange liver function, fever, confusion, renal impairment, respiratory distress, cytopenia	Bone marrow, CSF	Histology and cytology	Monomorphic PTLD	Tacrolimus	None	Death	Positive
PTLD 7	Seronegative	0.61	1.2	Persistent lymphocytosis, hepatosplenomegaly	Liver	Histology	IM-like PTLD (persistent lymphocytosis)	Tacrolimus	Rituximab, 4 doses	Remission	Positive
PTLD 8	Seronegative	1.98	3.5	Prolonged fever, derange liver function, noisy breathing, snoring, enlarge lymph node, liver, spleen	Bone marrow	Histology and cytology	IM-like PTLD	Tacrolimus	Rituximab, 4 doses	Remission	Positive
PTLD 9	Seronegative (VCA-IgG positive may due to maternal antibody)	0.51	5.2	Disseminated lymphoma in abdomen, lymph node masses in abdomen, small bowel, peritoneum, kidney, throacic lymph node (bone marrow and CSF not involved)	Lymph node (in bdonminal, small bowel, peritoneum, kidney, throacic, bone)	Histology	Monomorphic PTLD (Burkitt lymphoma)	Tacrolimus	Rituximab, 4 doses; COP, 6 cycles	Remission	Positive
PTLD 10	Seronegative	0.78	1.3	Fever, cervical lymphodenopathy	Lymph node (in cervical), liver	Histology	IM-like PTLD	Tacrolimus	Rituximab, 4 doses	Remission	Positive
PTLD 11	Seronegative	0.78	3.5	Fever, cervical lymphodenopathy, enlarged parotid glands	Bone marrow	Histology	IM-like PTLD	Tacrolimus	None	Remission	Positive
PTLD 12	Not determined	1.07	1.7	Deranged liver function, hepatosplenomegaly, lymphodenopathy, cytopenia	Bone marrow	Histology	IM-like PTLD	Tacrolimus	None	Remission	Positive
PTLD 13	Seronegative	0.49	12.6	Cervical lymphodenopathy, hepatosplenomegaly, mild IM features	Bone marrow	Radiology (PET-CT scan)	No histological diagnosis	Tacrolimus	None	Remission	Positive
PTLD 14	Seronegative	0.57	3.9	Fever, cervical lymphodenopathy, hepatosplenomegaly, persistent thrombocytopenia	Liver, nasopharynx	Histology	PTLD with plasma cell hyperplasia	Tacrolimus	Rituximab, 4 doses	Remission	Positive
PTLD 15	Not determined	1.25	1.8	Low grade fever, snoring, dyspnea, lymphadenopathy	Bone marrow	Histology and cytology	IM-like PTLD	Tacrolimus	Rituximab, 4 doses	Remission	Positive
COP, Cyclophosphamide, vineristine, prednisolone
HLH2004, hemophagocytic lymphohistiocytosis 2004 protocol
IVIG, intravenous immunoglobulin
